# Supplementary material for: Left Ventricular Isoperimetric Properties in Hypertrophic Cardiomyopathy: A CMR-Based Analysis of Ventricular Geometry
Source: Diagnostics (Basel). 2026 Jul 8;16(14):2142. doi: 10.3390/diagnostics16142142 (PMC13407540; doi:10.3390/diagnostics16142142)
Supplement: Supplementary file 1 [file diagnostics-16-02142-s001.zip]

Archive with 1 entries (1 files):
- diagnostics-4317309-supplementary.pdf
